# Supplementary material for: Adverse Effects of Surgically Accelerated Orthodontic Techniques: A Systematic Review
Source: Children (Basel). 2022 Nov 27;9(12):1835. doi: 10.3390/children9121835 (PMC9777195; doi:10.3390/children9121835)
Supplement: Supplementary file 1 [file children-09-01835-s001.zip]

Archive with 1 entries (1 files):
- children-2053322-supplementary.pdf
